# Supplementary material for: The challenge of mothers learning about secondhand smoke (MLASS): a quasi-experimental, mixed methods feasibility study
Source: Pilot Feasibility Stud. 2016 Feb 6;2:9. doi: 10.1186/s40814-016-0048-0 (PMC5153670; doi:10.1186/s40814-016-0048-0)
Supplement: Additional file 3: — Interventions A, B, C and D. (ZIP 1154 kb) [file 40814_2016_48_MOESM3_ESM.zip]

Archive with 4 entries (4 files):
- Appendix 3_Intervention 1R2.pdf
- Appendix 3_Intervention 2R2.pdf
- Appendix 3_Intervention 3R2.pdf
- Appendix 3_Intervention 4R2.pdf
